# Supplementary material for: Vaccination Reduces Fecal Shedding and Improves Carcass Quality in Pigs with Subclinical Lawsonia intracellularis Infections
Source: Vaccines (Basel). 2025 Jul 4;13(7):728. doi: 10.3390/vaccines13070728 (PMC12300254; doi:10.3390/vaccines13070728)
Supplement: Supplementary file 1 [file vaccines-13-00728-s001.zip]

Archive with 1 entries (1 files):
- vaccines-3680333-supplementary.pdf
